# Supplementary material for: Fluorescence fluctuation analysis reveals PpV dependent Cdc25 protein dynamics in living embryos
Source: PLoS Genet. 2020 Apr 6;16(4):e1008735. doi: 10.1371/journal.pgen.1008735 (PMC7162543; doi:10.1371/journal.pgen.1008735)
Supplement: S1 Data — (XLSX) [file pgen.1008735.s005.xlsx]

## Sheet: Figure 3A
Concentration and decay time measured by fluorescence fluctuation analysis
Maternal genotype	No. of embryos	Concentration (nM)	Mean ± standard deviation
		NC11	NC12	NC13	NC14	NC15
Twine-GFP/+	5	336.8 ± 32.6	251.4 ± 25.5	179.9 ± 43.8	118.9 ± 28.0
PpV; Twine-GFP/+ (1)	10	320.9 ± 71.7	273.9 ± 79.9	233.0 ± 39.1	198.5 ± 37.4	156.6 ± 34.8
tribbles, Twine-GFP/tribbles (2)	10	328.3 ± 32.4	284.9 ± 37.0	217.6 ± 32.2	118.2 ± 24.4
(1) Females with PpV germ line clones: PpV[X9] Frt18 hsFlp / ovoD Frt18 ; Twine-GFP / +
(2) Females with this genotype were crossed to tribbles/tribbles males
Twine-GFP/+	Nr.	NC11	NC12	NC13	NC14
	Embryo1	382.269	286.709	255.171	159.294
	Embryo2	338.484	265.282	159.464	80.2107
	Embryo3	310.231	249.058	143.169	121.515
	Embryo4	316.322	233.978	164.565	116.754
	Embryo5		222.066	176.938	116.627
PpV; Twine-GFP/+ (1)	Nr.	NC11	NC12	NC13	NC14	NC15
	Embryo1	303.449		262.953	199.424	118.201
	Embryo2		340.723	270.548	194.198	145.051
	Embryo3	251.189	178.085	226.469	150.091	220.956
	Embryo4		340.483	198.688	175.762	183.666
	Embryo5	307.543	230.134	197.507	161.268	128.406
	Embryo6		282.474	176.608	226.929	131.113
	Embryo7		171.003	207.5	175.036	131.113
	Embryo8		273.122	249.594	208	133.984
	Embryo9	421.391	412.083	302.451	279.621	186.648
	Embryo10		236.78	237.886	214.938	186.829
tribbles, Twine-GFP/tribbles (2)	Nr.	NC11	NC12	NC13	NC14
	Embryo1		286.26	212.216	108.491
	Embryo2	366.101	364.793	226.045	150.063
	Embryo3	338.225	260.84	291.135	147.498
	Embryo4	326.473	301.625	214.406	111.023
	Embryo5		260.097	248.013	100.039
	Embryo6	343.844	303.512	179.495	97.9983
	Embryo7	337.537	292.198	214.957	160.478
	Embryo8	344.539	244.298	190.471	107.532
	Embryo9	311.964	237.473	196.703	99.5697
	Embryo10	257.884	297.674	202.083	99.5697

## Sheet: Figure 3C,D
Concentration and decay time measured by fluorescence fluctuation analysis
Maternal genotype	No. of embryos	Concentration (nM)	Decay time (s)
		Mean ± standard deviation	Mean ± standard deviation
Twine-GFP/+	10	160.05 ± 20.8	571.7 ± 95.6
PpV; Twine-GFP/+ (1)	17	235.6 ± 80.9	640.1 ± 213.7
tribbles, Twine-GFP/tribbles (2)	10	161.5 ± 46.5	809.2 ± 256.1
(1) Females with PpV germ line clones: PpV[X9] Frt18 hsFlp / ovoD Frt18 ; Twine-GFP / +
(2) Females with this genotype were crossed to tribbles/tribbles males
Twine-GFP/+	Nr.	Concentration (nM)	Decay time (s)
	1	167.136	725.728
	2	146.331	681.314
	3	149.345	504.515
	4	198.03	556.922
	5	152.274	540.617
	6	145.262	512.437
	7	158.699	400.767
	8	164.382	574.412
	9	189.628	559.758
	10	129.421	660.944
PpV; Twine-GFP/+	1	85.3662	755.919
	2	192.645	586.983
	3	352.61	400.688
	4	315.757	420.337
	5	264.727	495.86
	6	305.641	409.746
	7	273.817	557.859
	8	305.435	356.106
	9	110.547	631.934
	10	210.774	776.356
	11	158.308	669.487
	12	215.326	715.298
	13	183.156	790.514
	14	194.796	1040.25
	15	318.98	430.7
	16	339.656	784.511
	17	177.334	1058.72
tribbles, Twine-GFP/tribbles	1	160.295	861.092
	2	149.943	847.678
	3	181.063	602.058
	4	205.784	666.782
	5	253.744	685.229
	6	107.407	657.196
	7	116.835	841.369
	8	126.733	811.762
	9	122.272	1482.77
	10	190.575	636.395
Twine-GFP/+	Nr.	Time (sec)	Concentration (nM)
	1	1131	59.0027
	2	1143	46.7528
	4	1255	41.6617
	5	1194	33.3102
	6	1254	25.4576
	8	1196	44.3062
	9	1254	41.6468
	10	1200	37.5353

## Sheet: Figure 3F
PpV; Twine-GFP/+ (13 divisions)	Nr.	1	2	3	4	5	Av. Concentration (nM)
	1	76.2877	72.5417	70.5781	70.4994	65.029	70.9872	4	Mean	84.2935
	2	99.1354	90.7736	90.5397	86.8622	85.5833	90.5788	5	STD	23.4223
	3	104.544	91.6297	80.6557	60.0481		84.2195	6
	4	142.362	121.015	94.1099			119.162	7
	5	104.834	100.116	101.669	96.5461	95.9545	99.8238	6
	6	139.199	139.428	136.191	132.513	94.6507	128.396	5
	7	52.7824	48.4493	47.6997			49.6438	4
	8	87.5927	86.6843	83.6153	65.2498	55.8467	75.7978	5
	9	72.4823	70.8373	64.466	64.9958	64.9454	67.5454	6
	10	67.3312	64.2764	62.3209	57.2996	56.4921	61.544	7
	11	98.3954	91.3231	89.8762	86.6913	77.9332	88.8438	6
	12	118.893	115.09	93.8839	87.9059	84.2493	100.004	5
	13	69.6705	62.8519	55.0469	55.1797	53.5944	59.2687	4
PpV; Twine-GFP/+ (14 divisions)	Nr.						Av. Concentration (nM)
	1	107.569	103.275	108.573	99.9843	100.318	103.944	14	Mean	115.822
	2	120.746	118.279	107.332	90.9835		109.335	15	STD	31.8045
	3	180.904	181.234	175.008	171.293	166.693	175.026	16
	4	152.99	146.474	141.469	143.651	136.145	144.146	17
	5	128.615	132.788	134.553	115.431		127.847	16
	6	157.513	146.714	137.447	132.709	123.228	139.522	15
	7	143.596	138.003	134.136	132.203	129.261	135.44	14
	8	91.746	89.0426	85.5404	79.6	74.6245	84.1107	15
	9	113.927	112.377	105.134	108.142	110.248	109.966	16
	10	122.63	121.135	119.502	118.978	118.64	120.177	17
	11	64.5299	60.7549	59.5498	55.134	47.7666	57.5471	16
	12	87.6612	87.4974	83.3433	78.8613	76.6558	82.8038	15

## Sheet: Figure 4D
Concentration and decay time measured by fluorescence fluctuation analysis
Maternal genotype	No. of embryos	Concentration (nM)	Mean ± standard deviation
		NC11	NC12	NC13	NC14	NC15
Twine-GFP/+	5	336.8 ± 32.6	251.4 ± 25.5	179.9 ± 43.8	118.9 ± 28.0
Twine-GFP-8×Ala/+	11	517.9 ± 169.1	436.0 ± 141.0	311.1 ± 57.4	206.1 ± 57.9	172.1
Twine-GFP-8×Asp/+	11	163.7 ± 14.4	176.4 ± 36.4	156.7 ± 32.7	168.8 ± 35.7	134.4 ± 52.6
Twine-GFP/+	Nr.	NC11	NC12	NC13	NC14
	Embryo1	382.269	286.709	255.171	159.294
	Embryo2	338.484	265.282	159.464	80.2107
	Embryo3	310.231	249.058	143.169	121.515
	Embryo4	316.322	233.978	164.565	116.754
	Embryo5		222.066	176.938	116.627
Twine-GFP-8×Ala/+	Nr.	NC11	NC12	NC13	NC14	NC15
	Embryo1	678.842	616.633	449.513	261.438	172.117
	Embryo2	483.411	388.449	310.938	220.549
	Embryo3	795.59	722.417	306.178	284.984
	Embryo4	403.036	392.772	324.949
	Embryo5	386.622	391.779	313.975	145.487
	Embryo6	730.177	506.125	289.921
	Embryo7		307.758	301.864
	Embryo9	389.485	318.232	219.547	195.984
	Embryo10	437.146	431.268	319.005	123.616
	Embryo11	356.61	284.242	275.554	210.76
Twine-GFP-8×Asp/+	Nr.	NC11	NC12	NC13	NC14	NC15
	Embryo1	179.89	240.999	154.036	168.975
	Embryo2	153.389	227.059	146.234	246.461
	Embryo3		154.295	174.106	141.098
	Embryo4	148.257	151.287	149.642	170.414
	Embryo5		128.218	95.2611	106.506
	Embryo6	145.115	157.093	172.273	146.658
	Embryo7	165.954	173.29		174.491
	Embryo8	171.464	140.521	213.642	175.536	171.556
	Embryo9	160.892	168.202	146.873	145.969
	Embryo10		188.901	187.361	193.383
	Embryo11	184.52	210.647	127.627	187.2	97.1567

## Sheet: Figure S1G
Quantification of nls-GFP western blot	internal control	internal control background		GFP	GFP background		Relative intensity
replicate1 1x	17919	6217.37		33107.1	9497.33		2.01765
replicate1 2x	13615.8	6158.25		51068.2	13689.3		5.0122
replicate2 1x	13459.4	5723.62		15771.8	6869.92		1.15074
replicate2 2x	17435	4993.25		47699.8	13437		2.75386
replicate3 1x	9966.38	6190.37		16724.9	7934.66		2.32792
replicate3 2x	7214.8	5378.52		28403.1	13122.4		8.32159
Mean 1x	SD 1x
1.83211	0.498168
Mean 2x	SD 2x
5.36255	2.28647
SD standard deviation

## Sheet: Figure S1H
nls-GFP concentration (nM)								Mean
2xGFP
embryo1	1145.8	1232.9	1226.92	1175.56	1167.14	1220.57		1194.81
embryo2	862.047	818.457	833.486	868.026	825.971	811.94		836.654
embryo3	790.56	799.195	804.882	666.348	784.831	708.195		759.002
embryo4	835.063	837.014	886.043	864.621	852.126	878.819		858.948
embryo5	897.376	1005.94	1033.46	1081.2	1215.21	1236.09		1078.21
embryo6	712.72	655.347	697.277	653.603	569.039	568.001		642.664
embryo7	749.917	799.153	814.43	748.173	798.613	800.98		785.211
embryo8	673.406	654.143	646.463	671.994	628.653	683.369		659.671
embryo9	1252.78	1210.02	1221.6	1228.37	1031.22	1271.96		1202.66
embryo10	842.204	846.77	884.839	818.706	890.775	832.987		852.714
1xGFP
embryo1	313.227	342.287	343.158	357.107	349.925	366.282		345.331
embryo2	362.089	367.195	374.128	355.073	380.521	382.016		370.17
embryo3	436.566	448.896	457.614	450.598	445.118	467.204		450.999
embryo4	541.556	522.293	553.637	541.099	540.601	564.306		543.915
embryo5	490.95	532.921	492.818	504.484	512.371	524.909		509.742
embryo6	404.89	431.294	447.733	441.382	424.07	437.023		431.065
embryo7	365.327	361.591	378.114	354.367	372.758	364.165		366.054
embryo8	476.669	480.737	491.49	504.857	497.094	482.398		488.874
embryo9	339.132	345.649	350.548	340.169	352.748	337.886		344.355
embryo10	402.067	398.124	397.169	389.447	385.669	394.927		394.567
Mean 2xGFP		SD 2xGFP
887.055		203.735
Mean 1xGFP		SD 1xGFP
424.507		71.7791
SD standard deviation
